# Supplementary material for: Relationship between White Matter Alterations and Pathophysiological Symptoms in Patients with Ultra-High Risk of Psychosis, First-Episode, and Chronic Schizophrenia
Source: Brain Sci. 2022 Mar 7;12(3):354. doi: 10.3390/brainsci12030354 (PMC8946295; doi:10.3390/brainsci12030354)
Supplement: Supplementary file 1 [file brainsci-12-00354-s001.zip]

Archive with 1 entries (1 files):
- brainsci-1601258-supplementary.pdf
